# Supplementary material for: Lettuce (Lactuca sativa) productivity influenced by microbial inocula under nitrogen-limited conditions in aquaponics
Source: PLoS One. 2021 Feb 23;16(2):e0247534. doi: 10.1371/journal.pone.0247534 (PMC7901782; doi:10.1371/journal.pone.0247534)
Supplement: S1 Table — (XLSX) [file pone.0247534.s005.xlsx]

## Sheet: Sheet1
Total mass (g)	CIT System Replicates			EIT System Replicates
	1	2	3	4	5	6
Wet	238.191	52.221	329.201	1.819	1.702	8.301
Dry	18.392	4.719	24.529	0.339	0.268	0.722
