# Supplementary material for: Lettuce (Lactuca sativa) productivity influenced by microbial inocula under nitrogen-limited conditions in aquaponics
Source: PLoS One. 2021 Feb 23;16(2):e0247534. doi: 10.1371/journal.pone.0247534 (PMC7901782; doi:10.1371/journal.pone.0247534)
Supplement: S2 Table — *Low concentrations compared to L. sativa soil-grown sufficiency range. **High concentrations compared to L. sativa soil-grown sufficiency range. (XLSX) [file pone.0247534.s006.xlsx]

## Sheet: Sheet1
Nutrient	CIT System Replicates			EIT System Replicates
	1	2	3	4	5	6
Nitrogen (N) %	2.37*	1.93*	2.13*	1.35*	1.90*	3.20*
Phosphorus (P) %	0.37*	0.23*	0.36*	0.09*	0.08*	0.30*
Potassium (K) %	4.12*	4.47*	4.29*	1.74*	1.55*	4.72*
Calcium (Ca) %	1.35	1.32	1.62	1.38	1.28	1.39
Magnesium (Mg) %	0.54**	0.49**	0.65**	0.44**	0.47**	0.47**
Iron (Fe) mg/L	229**	279**	106	412**	243**	251**
Manganese (Mn) mg/L	22	27	12	38	62	42
Copper (Cu) mg/L	6	7	3	23	7	7
Zinc (Zn) mg/L	103	180	160	76	64	131
